# Supplementary material for: Tests of fit for the power function lognormal distribution
Source: PLoS One. 2024 Feb 22;19(2):e0298309. doi: 10.1371/journal.pone.0298309 (PMC10883551; doi:10.1371/journal.pone.0298309)
Supplement: S1 File — (ZIP) [file pone.0298309.s001.zip]

Archive with 44 entries (31 files):
- Figure 1/
- Figure 1/Figure 1.txt
- Figure 1/rplc2randseed.m
- Figure 2/
- Figure 2/Figure 2.txt
- Figure 2/findthetaRPLC2.m
- Figure 2/rplc2_mle.m
- Figure 2/rplc2randseed.m
- Figure 3/
- Figure 3/Figure 3.txt
- Figure 4/
- Figure 4/Figure 4.txt
- Figure 4/time.txt
- Figure 5/
- Figure 5/Figure 5.txt
- Figure 5/time.txt
- Figure 6/
- Figure 6/Fig 6.txt
- Figure 6/time.txt
- Figure 7/
- Figure 7/Fig 7.txt
- Figure 7/time.txt
- Table 1/
- Table 1/Table 1.txt
- Table 2/
- Table 2/Table 2.txt
- Table 2/rplc2corrs.m
- Table 2/rplc2stdrandw.m
- Table 6/
- Table 6/Table 6.txt
- Table 7/
- Table 7/Table 7.txt
- Table 8/
- Table 8/Table 8.txt
- Table 8/time.txt
- Table 9/
- Table 9/Table 9,corr,survivaltime.txt
- Table 9/Table 9,mle_survivaltime.txt
- Table 9/Table 9_corr, Monte Carlo P valuesurvivaltime.txt
- Table 9/Table9_AD,CVM,KS,Monte Carlo P valuesurvivaltime.txt
- Table 9/findthetaRPLC2.m
- Table 9/negLogL_type2RPLCsita.m
- Table 9/rplc2rand.m
- Table 9/time.txt
