# Supplementary material for: Tests of fit for the power function lognormal distribution
Source: PLoS One. 2024 Feb 22;19(2):e0298309. doi: 10.1371/journal.pone.0298309 (PMC10883551; doi:10.1371/journal.pone.0298309)
Supplement: S1 File — (ZIP) [file pone.0298309.s001.zip › Figure 1/Figure 1.txt]

clear all;  clc;clf;
Fs=12;   Fs1=12;  Lw=1;            % 
% generate random variable
addpath('D:\Program Files\MATLAB\R2015b\mywork0724\composite2\rplc2\randdata');        
% random number generator
alpha=5; theta=10; sigma=0.08;  n=100;
as=alpha*sigma; w=1/(1+sqrt(2*pi())*as*normcdf(as)*exp(0.5*as^2));
x=rplc2randseed(alpha,theta,sigma,n,1);
x=sort(x);

p=zeros(n,1);
for i=1:n
  if x(i)<=theta;
        p(i)=w*(x(i)/theta)^alpha;
  else
        p(i)=1-(1-w)/normcdf(as)*(1-normcdf(log(x(i)/theta)*(1/sigma)-as));
   end
end

y1=zeros(n,1);
for i=1:n
      if p(i)<=w
          y1(i)=(1/alpha)*(log(p(i))-log(w));
      else
           y1(i)=sigma*(norminv(1-(1-p(i))/(1-w)*normcdf(as))+as);
      end
end

% find the minmum and maximum values of x
minx=min(x); maxx=max(x);
h1=1.7; h2=2.6;
v1=-1;  v2=0.5;
figure;
plot(log(x),y1,'LineWidth',Lw);  hold on ; 
plot([h1 h2],[0  0],':.', 'LineWidth',1); hold on; %  plot y=0
plot(log(theta),0,'ko', 'LineWidth',1);  hold on; % plot E
plot(log(minx),y1(1),'bo', 'LineWidth',1); hold on; % A
plot(log(maxx),y1(n),'bo', 'LineWidth',1); hold on; % B 
plot(h2,0,'ko', 'LineWidth',1);  hold on;  % w
plot([log(minx) log(minx)],[v1  -0.2],':.', 'LineWidth',1); hold on; % lnxmin
plot([log(maxx) log(maxx)],[v1  0.5],':.', 'LineWidth',1); hold on; % lnxmax
plot([log(theta) log(theta)],[v1  0.1],':.', 'LineWidth',1); hold on; % lnx=lntheta
text('Interpreter','latex','String','$A$','Position',[log(minx) y1(1)-0.04],'FontSize',Fs1)  % A
text('Interpreter','latex','String','$B$','Position',[log(maxx) y1(n)-0.02],'FontSize',Fs1)  % B
text('Interpreter','latex','String','$E(\ln \theta,0)$','Position',[log(theta),-0.05],'FontSize',Fs1)
text('Interpreter','latex','String','$=E(2.3026,0)$','Position',[log(theta),-0.15],'FontSize',Fs1)
text('Interpreter','latex','String','$\ln (x_{min})$','Position',[log(minx) -0.3],'FontSize',Fs1)
text('Interpreter','latex','String','$\ln (x_{max})$','Position',[log(maxx) -0.5],'FontSize',Fs1)
text('Interpreter','latex','String','$\ln \theta$','Position',[log(theta) -0.7],'FontSize',Fs1)
text('Interpreter','latex','String','$q$','Position',[h1-0.05 (v1+v2)/2],'FontSize',Fs1) % p1
text('Interpreter','latex','String','$p$','Position',[h2+0.02 (v1+v2)/2],'FontSize',Fs1)   % p
text('Interpreter','latex','String','$p=w$','Position',[h2+0.01  0.05],'FontSize',Fs1)  % p=w
text('Interpreter','latex','String','$0.5841$','Position',[h2+0.01  -0.05],'FontSize',Fs1)
text('Interpreter','latex','String','$\ln x$','Position',[(h1+h2)/2 v1-0.15],'FontSize',Fs1) % lnx
text('Interpreter','latex','String','$q=\frac{1}{\alpha} \left[\ln p -\ln w \right]$',...
 'Position',[1.75 -0.15],'FontSize',Fs1)  % p1 % p1
text('Interpreter','latex','String','$q=\sigma \Phi ^{-1} \left [ 1-(1-p) \Phi(\alpha \sigma)/(1-w)\right]+\alpha \sigma ^2$','Position',[1.75 0.15],'FontSize',Fs1)
text('Interpreter','latex','String','$p>w$','Position',[log(theta)-0.2 0.3],'FontSize',Fs1) % p>w
text('Interpreter','latex','String','$p<w$','Position',[log(theta)-0.2 -0.3],'FontSize',Fs1) %p<w
text('Interpreter','latex','String','$0$','Position',[h2+0.01 v1],'FontSize',Fs1)  % p=0
text('Interpreter','latex','String','$1$','Position',[h2+0.01 v2],'FontSize',Fs1)  % p=1
box off;
ax1=gca; 
set(ax1,'XColor','b','YColor','b',...
'xLim',[h1 h2],'yLim',[v1 v2]);
 % xlabel('lnx','FontSize',Fs,'FontName','Times New Roman');
 % ylabel('p1','FontSize',Fs,'FontName','Times New Roman','Rotation',0);
box off;
hold on;
% xmin=min(x);xx=-1:0.01:log(xmin);y2=-alpha*log(theta)+alpha*xx;plot(xx,y2,':.', 'LineWidth',Lw);hold on;
set(gca,'fontsize',Fs,'linewidth',1);           
ax2=axes('Position',get(ax1,'Position'),...
'XAxisLocation','top',...
'YAxisLocation','right',...
'yLim',[0 1],...
'Color','none',...
'XColor','k','YColor','k',...
'XTickLabel',[],...
'YTickLabel',[]);                           
box off;
hold on; 
set(gca,'fontsize',Fs,'linewidth',1);           
set(gcf,'PaperUnits','centimeters','PaperPosition',[14 19 14 9.6],'PaperPositionMode', 'manual');     
print(gcf,'-dtiff','-r300','C:\Users\Administrator\Desktop\plosone\Fig 1')
