# Supplementary material for: Tests of fit for the power function lognormal distribution
Source: PLoS One. 2024 Feb 22;19(2):e0298309. doi: 10.1371/journal.pone.0298309 (PMC10883551; doi:10.1371/journal.pone.0298309)
Supplement: S1 File — (ZIP) [file pone.0298309.s001.zip › Figure 1/rplc2randseed.m]

function x = rplc2randseed(alpha,theta,sigma,n,m)
% generate the random variables of PFLC
% n=5;m=2;alpha=6;theta=7;sigma=0.1;
rand('seed',1234); 
u=rand(n,m);         
x =zeros(n,m);         
as=alpha*sigma;
w=1/(1+sqrt(2*pi())*as*normcdf(as)*exp(0.5*as^2));
for i=1:n
for j=1:m
uu=u(i,j);
if uu<=w;
x(i,j)=theta*(uu/w)^(1/alpha);
else
fi1=norminv(1-(1-uu)/(1-w)*normcdf(as));
x(i,j)=theta*exp(sigma*fi1+alpha*sigma^2);
end       
end  
end
end  
