# Supplementary material for: Tests of fit for the power function lognormal distribution
Source: PLoS One. 2024 Feb 22;19(2):e0298309. doi: 10.1371/journal.pone.0298309 (PMC10883551; doi:10.1371/journal.pone.0298309)
Supplement: S1 File — (ZIP) [file pone.0298309.s001.zip › Figure 2/Figure 2.txt]

clear all;  clc;
Fs=12;   Fs1=12; Lw=1;    
addpath('D:\Program Files\MATLAB\R2015b\mywork0724\composite2\rplc2\randdata');        
addpath('D:\Program Files\MATLAB\R2015b\mywork0724\composite2\rplc2\mle');               
n=1000;
alpha1=6;   theta1=6;   sigma1=0.08; alpha2=8;   theta2=8;   sigma2=0.06; alpha3=5; theta3=4; sigma3=0.096;
x1=rplc2randseed(alpha1,theta1,sigma1,n,1);  x1=sort(x1);
x2=rplc2randseed(alpha2,theta2,sigma2,n,1);  x2=sort(x2);
x3=rplc2randseed(alpha3,theta3,sigma3,n,1);  x3=sort(x3);
% mle   
 out1=rplc2_mle(x1); ax1=out1(1); at1=out1(2); as1=out1(3);
 out2=rplc2_mle(x2); ax2=out2(1); at2=out2(2); as2=out2(3);
 out3=rplc2_mle(x3); ax3=out3(1); at3=out3(2); as3=out3(3);
aas1=ax1*as1;  w1=1/(1+sqrt(2*pi())*aas1*normcdf(aas1)*exp(0.5*aas1^2));
aas2=ax2*as2;  w2=1/(1+sqrt(2*pi())*aas2*normcdf(aas2)*exp(0.5*aas2^2));
aas3=ax3*as3;  w3=1/(1+sqrt(2*pi())*aas3*normcdf(aas3)*exp(0.5*aas3^2));
p=0.5/n:1/n:(n-0.5)/n;
y1=zeros(n,1);  
for i=1:n
      if p(i)<=w1
          y1(i)=(1/ax1)*(log(p(i))-log(w1));
      else
           y1(i)=as1*norminv(1-(1-p(i))/(1-w1)*normcdf(aas1))+aas1*as1;
      end
end

y2=zeros(n,1);  
for i=1:n
      if p(i)<=w2
          y2(i)=(1/ax2)*(log(p(i))-log(w2));
      else
           y2(i)=as2*norminv(1-(1-p(i))/(1-w2)*normcdf(aas2))+aas2*as2;
      end
end

y3=zeros(n,1);  
for i=1:n
      if p(i)<=w3
          y3(i)=(1/ax3)*(log(p(i))-log(w3));
      else
           y3(i)=as3*norminv(1-(1-p(i))/(1-w3)*normcdf(aas3))+aas3*as3;
      end
end

% find the minmum and maximum of x
minx1=min(x1); maxx1=max(x1);
minx2=min(x2); maxx1=max(x2);
minx3=min(x3); maxx3=max(x3);

h1=0.8; h2=2.4; v1=-1;  v2=0.4;

figure;
plot(log(x1),y1,'-','LineWidth',Lw);   hold on;  %  solid line
plot(log(x2),y2,'--','LineWidth',Lw);  hold on;  %  
plot(log(x3),y3,':','LineWidth',Lw);    hold on;  % dot line


% y=0
plot([0 h2],[0  0],':.', 'LineWidth',1); hold on;
% y=0
plot(log(at1),0,'ko', 'LineWidth',1);  hold on;
plot(log(at2),0,'ko', 'LineWidth',1);  hold on;
plot(log(at3),0,'ko', 'LineWidth',1);  hold on;
% u=w
plot(h2,0,'ko', 'LineWidth',1);  hold on;

% lnx=lntheta
plot([log(at1) log(at1)],[v1  0.3],':.', 'LineWidth',1); hold on;
plot([log(at2) log(at2)],[v1  0.3],':.', 'LineWidth',1); hold on;
plot([log(at3) log(at3)],[v1  0.3],':.', 'LineWidth',1); hold on;

text(1.1,-0.7,'PFLC(6,6,0.08)','FontSize',Fs1,'FontName','Times New Roman')
text(1.82,-0.35,'PFLC(8,8,0.06)','FontSize',Fs1,'FontName','Times New Roman')
text(0.9,-0.5,'PFLC(5,4,0.096)','FontSize',Fs1,'FontName','Times New Roman')
% lnx
text('Interpreter','latex','String','$\ln x$','Position',[(h1+h2)/2 v1-0.15],'FontSize',Fs1)


% p1
text('Interpreter','latex','String','$q$','Position',[h1-0.1 (v1+v2)/2],'FontSize',Fs1)
% p
text('Interpreter','latex','String','$p$','Position',[h2+0.02 (v1+v2)/2],'FontSize',Fs1)
% p=w
text('Interpreter','latex','String','$p=w$','Position',[h2+0.02  0],'FontSize',Fs1)
% text('Interpreter','latex','String','$0.5841$','Position',[h2+0.01  -0.2],'FontSize',Fs1)
% p=0
% text('Interpreter','latex','String','$0$','Position',[h2+0.02 -4],'FontSize',Fs1)
% p=1
% text('Interpreter','latex','String','$1$','Position',[2.62 2],'FontSize',Fs1)


% p<w
% text('Interpreter','latex','String','$p<w$','Position',[2.46 -0.5],'FontSize',Fs1)
% p=0
text('Interpreter','latex','String','$0$','Position',[h2+0.01 v1],'FontSize',Fs1)

% p=1
text('Interpreter','latex','String','$1$','Position',[h2+0.01 v2],'FontSize',Fs1)
box off;

ax1=gca; 
set(ax1,'XColor','b','YColor','b',...
'xLim',[h1 h2],'yLim',[v1 v2]);
 % xlabel('lnx','FontSize',Fs,'FontName','Times New Roman');
 % ylabel('p1','FontSize',Fs,'FontName','Times New Roman','Rotation',0);
box off;
hold on;
% xmin=min(x);xx=-1:0.01:log(xmin);y2=-alpha*log(theta)+alpha*xx;plot(xx,y2,':.', 'LineWidth',Lw);hold on;
set(gca,'fontsize',Fs,'linewidth',1);           % 
ax2=axes('Position',get(ax1,'Position'),...
'XAxisLocation','top',...
'YAxisLocation','right',...
'yLim',[0 1],...
'Color','none',...
'XColor','k','YColor','k',...
'XTickLabel',[],...
'YTickLabel',[]);                           %
%  ylabel('p','FontSize',Fs,'FontName','Times New Roman','Rotation',0);
box off;
hold on; 
set(gca,'fontsize',Fs,'FontName','Times New Roman','linewidth',1);           
set(gcf,'PaperUnits','centimeters','PaperPosition',[14 19 14 8.6],'PaperPositionMode', 'manual');     
print(gcf,'-dtiff','-r300','C:\Users\Administrator\Desktop\plosone\Fig 2')
