# Supplementary material for: Tests of fit for the power function lognormal distribution
Source: PLoS One. 2024 Feb 22;19(2):e0298309. doi: 10.1371/journal.pone.0298309 (PMC10883551; doi:10.1371/journal.pone.0298309)
Supplement: S1 File — (ZIP) [file pone.0298309.s001.zip › Figure 2/findthetaRPLC2.m]

function [mresult,mlog]=findthetaRPLC2(t1,t2,m,data)
% PFLC
n=length(data);
% addpath('D:\Program Files\matlabR2015b\mywork0724\composite2');
thetatem_1=[];
alphatem_1=[];            
sigmatem_1=[];  
for theta_1=t1:0.1:t2                 
% fmincon
   options  =  optimset('fmincon');
    options  =  optimset(options , 'TolFun'      , 1e-003);
   % options  =  optimset(options , 'Display'     , 'iter');
    % options  =  optimset(options , 'Diagnostics' , 'on');
    options  =  optimset(options , 'LargeScale'  , 'off');
    options  =  optimset(options , 'MaxFunEvals' , 10000);
    options  =  optimset(options , 'GradObj'     , 'off');      
parms = fmincon(@(parms) negLogL_type2RPLCsita(parms,theta_1,data,m),[10,0.08],[],[],[],[],[1,0.01],[],[],options);
% parms(alpha,sigma)
parmhat=parms;
alphatem_1=[alphatem_1 parmhat(1)];            
sigmatem_1=[sigmatem_1 parmhat(2)];      
thetatem_1=[thetatem_1 theta_1];               
end
% LogL
nn=length(thetatem_1);
LogL1=[];                   % nn  LogL1
for i=1:nn
alphai=alphatem_1(i);
thetai=thetatem_1(i);
sigmai=sigmatem_1(i);

xm1=data(1:m);
xm2=data(m+1:n);
xm3=log(xm2)-log(thetai)-alphai*sigmai^2;
kk=alphai*sigmai;
A=1+sqrt(2*pi())*kk*normcdf(kk)*exp(0.5*kk^2);
B=1/(kk)*exp(-0.5*kk^2)+sqrt(2*pi())*normcdf(kk);
LogL=-m*log(A)+m*log(alphai)-m*alphai*log(thetai)+(alphai-1)*sum(log(xm1))...
-(n-m)*log(B)-(n-m)*log(sigmai)-sum(log(xm2))-0.5/sigmai^2*sum(xm3.^2);
LogL1=[LogL1 LogL];                   
end
% max(LogL)
[mlog,Index]=max(LogL1);               
mresult=[alphatem_1(Index) thetatem_1(Index) sigmatem_1(Index)];
end  
