# Supplementary material for: Tests of fit for the power function lognormal distribution
Source: PLoS One. 2024 Feb 22;19(2):e0298309. doi: 10.1371/journal.pone.0298309 (PMC10883551; doi:10.1371/journal.pone.0298309)
Supplement: S1 File — (ZIP) [file pone.0298309.s001.zip › Figure 2/rplc2_mle.m]

function mmresult=rplc2_mle(x)
n=length(x);
x1=sort(x);                 
% MLE
mresult1=[];        
mlog1=[];              
for m=1:n-1            
t1=x1(m);
t2=x1(m+1);
% 
[mresult,mlog]=findthetaRPLC2(t1,t2,m,x1)
mresult1=[mresult1;mresult];        
mlog1=[mlog1;mlog];              
end                                  
% find the maximum of LogL
[mmlog,Ind]=max(mlog1)  ;             
mmresult=mresult1(Ind,:)
end  
