# Supplementary material for: Tests of fit for the power function lognormal distribution
Source: PLoS One. 2024 Feb 22;19(2):e0298309. doi: 10.1371/journal.pone.0298309 (PMC10883551; doi:10.1371/journal.pone.0298309)
Supplement: S1 File — (ZIP) [file pone.0298309.s001.zip › Figure 3/Figure 3.txt]

%PFLC，gamma，lognormal , weibull，chi2 distribution
clear all; clc;
Fs=12;   Fs1=12;  Lw=1;     
alpha=4; theta=5; sigma=0.42; n=100;
x0=0.01:0.1:35;
kk=alpha*sigma;    
A=1+sqrt(2*pi())*kk*normcdf(kk)*exp(0.5*kk^2);
r=1/A;
F2sita=normcdf(-kk);

% pflc
% dx = (maxx-minx)/n;
% x0 = minx:dx:maxx-dx;
nx0=length(x0);
y0=zeros(nx0,1);

for i=1:nx0
     if x0(i)<theta
               y0(i)=r*alpha*x0(i)^(alpha-1)/(theta^alpha);
     else
              y0(i)=(1-r)/(sigma*(1-F2sita)*sqrt(2*pi()))*(1./x0(i)).*exp(-0.5/sigma^2*(log(x0(i))-log(theta)-alpha*sigma^2).^2);
end
end

% gamma x1 = gaminv((0.0005:0.01:0.995),3.5,2.7);
x1=0.01:0.1:35;
y1 = gampdf(x1,3.5,2.7);

% chi2 x2= chi2inv((0.0005:0.01:0.995),10);
x2=0.01:0.1:35;
y2 = chi2pdf(x2,10);

% Weibull x3=wblinv((0.0005:0.01:0.995),10,2);
x3=0.01:0.1:35;
y3=wblpdf(x3,10,2);

% Lognormal x4=logninv((0.0005:0.01:0.995),2.3,0.5);
x4=0.01:0.1:35;
y4 = lognpdf(x4,2.3,0.5);

plot(x0,y0,'linewidth',Lw); hold on;
plot(x1,y1,'linewidth',Lw); hold on;
plot(x2,y2,'linewidth',Lw); hold on;
plot(x3,y3,'linewidth',Lw); hold on;
plot(x4,y4,'linewidth',Lw); hold on;
set(gca,'fontsize',Fs,'linewidth',Lw);                   
box off;
text('Interpreter','latex','String','$\rm PFLC(4,5,0.42)$','Position',[15 0.11],'FontSize',Fs1,'FontName','Times New Roman')
annotation('arrow',[0.357 0.45],[0.73 0.86])
text('Interpreter','latex','String','$\rm Gamma(3.5,2.7)$','Position',[15 0.095],'FontSize',Fs1,'FontName','Times New Roman')
annotation('arrow',[0.35 0.45],[0.6 0.73])
text('Interpreter','latex','String','$\rm \chi^2(10)$','Position',[15 0.08],'FontSize',Fs1,'FontName','Times New Roman')
annotation('arrow',[0.395 0.45],[0.56 0.64])
text('Interpreter','latex','String','$\rm Weibull(10,2)$','Position',[15 0.07],'FontSize',Fs1,'FontName','Times New Roman')
annotation('arrow',[0.395 0.45],[0.50 0.58])
text('Interpreter','latex','String','$\rm LN(2.3,0.5)$','Position',[22.5 0.022],'FontSize',Fs1,'FontName','Times New Roman')
annotation('arrow',[0.59 0.62],[0.20 0.26])
set(gcf,'PaperUnits','centimeters','PaperPosition',[14 19 14 8.6],'PaperPositionMode', 'manual');     
print(gcf,'-dtiff','-r300','C:\Users\Administrator\Desktop\plosone\Fig 3')
