# Supplementary material for: Tests of fit for the power function lognormal distribution
Source: PLoS One. 2024 Feb 22;19(2):e0298309. doi: 10.1371/journal.pone.0298309 (PMC10883551; doi:10.1371/journal.pone.0298309)
Supplement: S1 File — (ZIP) [file pone.0298309.s001.zip › Figure 4/Figure 4.txt]

% survival time
clear all;clc;
Fs=12;   Fs1=12; Lw=1;                  
data= load('C:\Users\Administrator\Desktop\plosonecode\Figure 4\time.txt');
x=data;      
x(find(x<=0))=[];
n=length(x);
x1=sort(x);              
[f,xmid]=hist(x1,10);
h=xmid(2)-xmid(1);                     
bar(xmid,f/(sum(f)*h),1);           
hold on;
set(gca,'linewidth',1,'fontname','Times New Roman','fontsize',Fs);           
box off;
set(gcf,'PaperUnits','centimeters','PaperPosition',[14 19 14 8.6],'PaperPositionMode', 'manual');     
print(gcf,'-dtiff','-r300','C:\Users\Administrator\Desktop\plosone\Fig 4')
