# Supplementary material for: Tests of fit for the power function lognormal distribution
Source: PLoS One. 2024 Feb 22;19(2):e0298309. doi: 10.1371/journal.pone.0298309 (PMC10883551; doi:10.1371/journal.pone.0298309)
Supplement: S1 File — (ZIP) [file pone.0298309.s001.zip › Figure 4/time.txt]

0.3
0.3
4.0
5.0
5.6
6.2
6.3
6.6
6.8
7.4
7.5
8.4
8.4
10.3
11.0
11.8
12.2
12.3
13.5
14.4
14.4
14.8
15.5
15.7
16.2
16.3
16.5
16.8
17.2
17.3
17.5
17.9
19.8
20.4
20.9
21.0
21.0
21.1
23.0
23.4
23.6
24.0
24.0
27.9
28.2
29.1
30.0
31.0
31.0
32.0
35.0
35.0
37.0
37.0
37.0
38.0
38.0
38.0
39.0
39.0
40.0
40.0
40.0
41.0
41.0
41.0
42.0
43.0
43.0
43.0
44.0
45.0
45.0
46.0
46.0
47.0
48.0
49.0
51.0
51.0
51.0
52.0
54.0
55.0
56.0
57.0
58.0
59.0
60.0
60.0
60.0
61.0
62.0
65.0
65.0
67.0
67.0
68.0 
69.0
78.0
80.0
83.0
88.0
89.0
90.0
93.0
96.0
103.0
105.0
109.0
109.0 
111.0
115.0
117.0
125.0
126.0
127.0
129.0
129.0
139.0
154.0
