# Supplementary material for: Tests of fit for the power function lognormal distribution
Source: PLoS One. 2024 Feb 22;19(2):e0298309. doi: 10.1371/journal.pone.0298309 (PMC10883551; doi:10.1371/journal.pone.0298309)
Supplement: S1 File — (ZIP) [file pone.0298309.s001.zip › Figure 5/Figure 5.txt]

clear all;  clc;
Fs=12;   Fs1=12;  % font size set  
Lw=1;                  % line width set     
alpha=1.0500; theta=34.1000; sigma=0.5749; 
data= load('C:\Users\Administrator\Desktop\plosonecode\Fig 5\time.txt');
x=data;      
x(find(x<=0))=[];
n=length(x);
x1=sort(log(x));                
% MLE
%   out1=rplc2_mle(x1); ax1=out1(1); at1=out1(2); as1=out1(3);
 ax1=alpha; at1=theta; as1=sigma;
aas1=ax1*as1;  w1=1/(1+sqrt(2*pi())*aas1*normcdf(aas1)*exp(0.5*aas1^2));
p=0.5/n:1/n:(n-0.5)/n;
y1=zeros(n,1);  
for i=1:n
      if p(i)<=w1
          y1(i)=(1/ax1)*(log(p(i))-log(w1));
      else
           y1(i)=as1*norminv(1-(1-p(i))/(1-w1)*normcdf(aas1))+aas1*as1;
      end
end

% find the minimum and maximum of data
minx1=min(x1); maxx1=max(x1);
h1=0.8; h2=2.4; v1=-1;  v2=0.4;
figure;
plot(log(x1),y1,'ko','LineWidth',Lw);   hold on;  
plot([0 h2],[0  0],':.', 'LineWidth',2); hold on;
plot(log(at1),0,'ko', 'LineWidth',4);  hold on;
plot(h2,0,'ko', 'LineWidth',2);  hold on;

% plot lnx=lntheta
plot([log(at1) log(at1)],[v1  0.3],':.', 'LineWidth',2); hold on;

% p1
text('Interpreter','latex','String','$q$','Position',[h1-0.2 (v1+v2)/2],'FontSize',Fs)
% p
text('Interpreter','latex','String','$p$','Position',[h2+0.04 (v1+v2)/2],'FontSize',Fs)
% p=w
text('Interpreter','latex','String','$w$','Position',[h2+0.04  0],'FontSize',Fs)
% p<w
% text('Interpreter','latex','String','$p<w$','Position',[2.46 -0.5],'FontSize',Fs1)
% p=0
text('Interpreter','latex','String','$0$','Position',[h2+0.01 v1],'FontSize',Fs1)
% p=1
text('Interpreter','latex','String','$1$','Position',[h2+0.01 v2],'FontSize',Fs1)
box off;

ax1=gca; 
set(ax1,'XColor','b','YColor','b',...
'xLim',[h1 h2],'yLim',[v1 v2]);
 % xlabel('lnx','FontSize',Fs,'FontName','Times New Roman');
 % ylabel('p1','FontSize',Fs,'FontName','Times New Roman','Rotation',0);
box off;
hold on;
% xmin=min(x);xx=-1:0.01:log(xmin);y2=-alpha*log(theta)+alpha*xx;plot(xx,y2,':.', 'LineWidth',Lw);hold on;
set(gca,'fontsize',Fs,'linewidth',2);            
ax2=axes('Position',get(ax1,'Position'),...
'XAxisLocation','top',...
'YAxisLocation','right',...
'yLim',[0 1],...
'Color','none',...
'XColor','k','YColor','k',...
'XTickLabel',[],...
'YTickLabel',[]);                         

box off;
hold on; 
set(gca,'fontsize',Fs,'FontName','Times New Roman','linewidth',1);           
set(gcf,'PaperUnits','centimeters','PaperPosition',[14 19 14 8.6],'PaperPositionMode', 'manual');     
print(gcf,'-dtiff','-r300','C:\Users\Administrator\Desktop\plosone\Fig 5')
