# Supplementary material for: Tests of fit for the power function lognormal distribution
Source: PLoS One. 2024 Feb 22;19(2):e0298309. doi: 10.1371/journal.pone.0298309 (PMC10883551; doi:10.1371/journal.pone.0298309)
Supplement: S1 File — (ZIP) [file pone.0298309.s001.zip › Figure 6/Fig 6.txt]

clear all;clc;
Fs=12;   Fs1=12; Lw=1;        
alpha=1.0500; theta=34.1000; sigma=0.5749; 
kk=alpha*sigma;           
A=1+sqrt(2*pi())*kk*normcdf(kk)*exp(0.5*kk^2);
% B=1/(kk)*exp(-0.5*kk^2)+sqrt(2*pi())*normcdf(kk);
r=1/A;
F2sita=normcdf(-kk);

% fitted PFLC
x1=0.1:0.1:160;
nx1=length(x1);
y1=zeros(nx1,1);
for i=1:nx1
if x1(i)<=theta;
y1(i)=r*alpha*x1(i)^(alpha-1)/(theta^alpha);
else
y1(i)=(1-r)/(sigma*(1-F2sita)*sqrt(2*pi()))*(1/x1(i))*exp(-0.5/sigma^2*(log(x1(i))-log(theta)-alpha*sigma^2)^2);
end
end
plot(x1,y1,'-','linewidth',Lw);
hold on;

% empirical pdf
% data
data= load('C:\Users\Administrator\Desktop\plosonecode\Fig 6\time.txt');
x=data;     
x(find(x<=0))=[];
[pdft,xk]=ksdensity(x);
xkpdfk=[xk;pdft]';
% select xk>0
xkpdfk00=xkpdfk(xkpdfk(:,1)>0,:);
xk0=xkpdfk00(:,1);
pdft0=xkpdfk00(:,2);
plot(xk0,pdft0,'-..','linewidth',Lw);
set(gca,'linewidth',1,'Fontname','Times New Roman','Fontsize',Fs);           
box off;
h=legend('Fitted PDF ','Empirical CDF');
set(h,'FontSize',Fs,'FontName','Times New Roman');
set(h,'Box','off');
set(gcf,'PaperUnits','centimeters','PaperPosition',[14 19 14 8.6],'PaperPositionMode', 'manual');     
print(gcf,'-dtiff','-r300','C:\Users\Administrator\Desktop\plosone\Fig 6')
