# Supplementary material for: Tests of fit for the power function lognormal distribution
Source: PLoS One. 2024 Feb 22;19(2):e0298309. doi: 10.1371/journal.pone.0298309 (PMC10883551; doi:10.1371/journal.pone.0298309)
Supplement: S1 File — (ZIP) [file pone.0298309.s001.zip › Figure 7/Fig 7.txt]

clear all;clc;
Fs=12; Fs1=12;
Lw=1;
alpha=1.0500; theta=34.1000; sigma=0.5749; 
kk=alpha*sigma;           
A=1+sqrt(2*pi())*kk*normcdf(kk)*exp(0.5*kk^2);
% B=1/(kk)*exp(-0.5*kk^2)+sqrt(2*pi())*normcdf(kk);
r=1/A;
F2sita=normcdf(-kk);

% PFLC
x1=0.1:0.1:160;
nx1=length(x1);
y1=zeros(nx1,1);
for i=1:nx1
if x1(i)<=theta;
y1(i)=r*(x1(i)/theta)^alpha;
else
y1(i)=r+(1-r)/(1-F2sita)*(normcdf((log(x1(i))-log(theta)-alpha*sigma^2)/sigma)-F2sita);
end
end
plot(x1,y1,'-','linewidth',Lw);
% xlabel('Log of County size, 1953','FontSize',20,'FontName','Times New Roman');
% ylabel('Density','FontSize',20,'FontName','Times New Roman');
hold on;

% empirical cdf
% data
data= load('C:\Users\Administrator\Desktop\plosonecode\Fig 7\time.txt');
x=data;     
x(find(x<=0))=[];
[pdft,xk]=ecdf(x);
plot(xk,pdft,'-..','linewidth',Lw);
set(gca,'linewidth',1,'Fontname','Times New Roman','Fontsize',Fs);           
box off;
h=legend('Fitted CDF ','Empirical CDF','Location','SouthEast');
set(h,'FontSize',Fs,'FontName','Times New Roman');
set(h,'Box','off');
set(gcf,'PaperUnits','centimeters','PaperPosition',[14 19 14 8.6],'PaperPositionMode', 'manual');     
print(gcf,'-dtiff','-r300','C:\Users\Administrator\Desktop\plosone\Fig 7')
