# Supplementary material for: Tests of fit for the power function lognormal distribution
Source: PLoS One. 2024 Feb 22;19(2):e0298309. doi: 10.1371/journal.pone.0298309 (PMC10883551; doi:10.1371/journal.pone.0298309)
Supplement: S1 File — (ZIP) [file pone.0298309.s001.zip › Table 1/Table 1.txt]

clear all;clc;
w1=0.01:0.01:0.99;
n1=length(w1);
xr=[];
for i=1:n1
w=w1(i);
f=@(x) 1./(1+sqrt(2*pi())*x.*normcdf(x).*exp(0.5*x.^2))-w;
[x,fval]=fzero(f,1);
xr=[xr;x];
end
