# Supplementary material for: Tests of fit for the power function lognormal distribution
Source: PLoS One. 2024 Feb 22;19(2):e0298309. doi: 10.1371/journal.pone.0298309 (PMC10883551; doi:10.1371/journal.pone.0298309)
Supplement: S1 File — (ZIP) [file pone.0298309.s001.zip › Table 2/Table 2.txt]

clear all;  clc;
addpath('D:\Program Files\MATLAB\R2015b\mywork0724\composite2\rplc2\corr');            
% n = 5(5)90, 90(10)100, 100(50)500 a
n_0 =5:5:90; n_1 =90:10:100;n_2 = 100:50:500;
nn = [n_0, n_1, n_2];
n1=length(nn);      
m1=20000;             % m1 replicate times
corr_3=[];                        
for  i=1:n1
        corr_2=[];                  
         for j=1:m1
           w=0.1;
            corr_1= rplc2corrs(w,nn(i));
            corr_2=[corr_2;corr_1];
         end
% find the critical values of corr 10%,30%,50%,70%, and 90%
per_1=[10,30,50,70,90];
corr_per=prctile(corr_2,per_1);
corr_3=[corr_3; corr_per];  
end
