# Supplementary material for: Tests of fit for the power function lognormal distribution
Source: PLoS One. 2024 Feb 22;19(2):e0298309. doi: 10.1371/journal.pone.0298309 (PMC10883551; doi:10.1371/journal.pone.0298309)
Supplement: S1 File — (ZIP) [file pone.0298309.s001.zip › Table 2/rplc2corrs.m]

function out = rplc2corrs(w,n)
addpath('D:\Program Files\MATLAB\R2015b\mywork0724\composite2\rplc2\stdranddata');        % random
x=rplc2stdrandw(w,n,1); % generate standard PFLC random number
% compute as based on w
f=@(yy) 1./(1+sqrt(2*pi())*yy.*normcdf(yy).*exp(0.5*yy.^2))-w;
[yy,fval]=fzero(f,1);
as=yy;
x=sort(x);  y=log(x);
% m
m=sum(sum(x<=w));
x1m=x(1:m);  x2n=x(m+1:n);
y1m=y(1:m);  y2n=y(m+1:n);

p=0.5/n:1/n:(n-0.5)/n;
p1=p(1:m)'; p2=p(m+1:n)';

% transformed X1,X2
xx1m=log(p1);
fi1=norminv(1-(1-p2)/(1-w)*normcdf(as));
xx2n=log(w)+as^2+as*fi1;
xx=[xx1m;xx2n];

% compute numerator and denominator
corrnum=(xx1m-mean(xx))'*(y1m-mean(y))+(xx2n-mean(xx))'*(y2n-mean(y));
corrden=sqrt((xx1m-mean(xx))'*(xx1m-mean(xx))+(xx2n-mean(xx))'*(xx2n-mean(xx)))*sqrt((y-mean(y))'*(y-mean(y)));
corr=corrnum/corrden;
out=corr;
end  
