# Supplementary material for: Tests of fit for the power function lognormal distribution
Source: PLoS One. 2024 Feb 22;19(2):e0298309. doi: 10.1371/journal.pone.0298309 (PMC10883551; doi:10.1371/journal.pone.0298309)
Supplement: S1 File — (ZIP) [file pone.0298309.s001.zip › Table 2/rplc2stdrandw.m]

function x = rplc2stdrandw(w,n,m)
% generate y based on w 
% as=alpha*sigma;
% compute as when w is known.
f=@(y) 1./(1+sqrt(2*pi())*y.*normcdf(y).*exp(0.5*y.^2))-w;
[y,fval]=fzero(f,1);
as=y;
% w=1/(1+sqrt(2*pi())*as*normcdf(as)*exp(0.5*as^2));
u=rand(n,m);         
x=zeros(n,m);         
for i=1:n
for j=1:m
uu=u(i,j);
if uu<=w;
x(i,j)=uu;
else
fi1=norminv(1-(1-uu)/(1-w)*normcdf(as));
x(i,j)=exp(log(w)+as^2+as*fi1);
end       
end  
end
end  
