# Supplementary material for: Tests of fit for the power function lognormal distribution
Source: PLoS One. 2024 Feb 22;19(2):e0298309. doi: 10.1371/journal.pone.0298309 (PMC10883551; doi:10.1371/journal.pone.0298309)
Supplement: S1 File — (ZIP) [file pone.0298309.s001.zip › Table 6/Table 6.txt]

% compute the power of the test rplc2 vs Gamma
clear all; clc;
nn=[10 20 40 60 80 100 150 200 400 600 800 1000]';
crv=[0.920833 0.944490 0.963062 0.975891 0.979710 0.983122 0.988496 0.990279 0.994233 0.995793 0.996779 0.997274]';
n1=length(nn);
m1=100000;                         % replication times
power=[];
for i=1:n1
corr_1=[];
for j=1:m1

% choose one of the four distributions
x1 = random('Gamma',3.5,2.7,nn(i),1);
% x1 = random('chi2',10,nn(i),1);
% x1 = random('logn',2.3,0.5,nn(i),1);
% x1 = random('wbl',10,2,nn(i),1);

x1=sort(x1);
alpha=4;   theta=5;   sigma=0.42;
% compute w
as=alpha*sigma;
w=1/(1+sqrt(2*pi())*as*normcdf(as)*exp(0.5*as^2));

% reparameteriation 
x=w*(x1/theta).^alpha;  x=sort(x); y=log(x); 
n=length(x);
m=sum(sum(x<=w));
x1m=x(1:m);  x2n=x(m+1:n);
y1m=y(1:m);  y2n=y(m+1:n);

%  p
% p=1/(n+1):1/(n+1):n/(n+1);
p=0.5/n:1/n:(n-0.5)/n;
p1=p(1:m)'; p2=p(m+1:n)';

% compute tranformed X1,X2
xx1m=log(p1);
fi1=norminv(1-(1-p2)/(1-w)*normcdf(as));
xx2n=log(w)+as^2+as*fi1;
xx=[xx1m;xx2n];

% compute correlaiton coefficients Numerator denominator
corrnum=(xx1m-mean(xx))'*(y1m-mean(y))+(xx2n-mean(xx))'*(y2n-mean(y));
corrden=sqrt((xx1m-mean(xx))'*(xx1m-mean(xx))+(xx2n-mean(xx))'*(xx2n-mean(xx)))*sqrt((y-mean(y))'*(y-mean(y)));
corr=corrnum/corrden;
corr_1=[corr_1;corr];        % m1 times
end            % for j=1:m1
power_1=sum(corr_1<crv(i))/m1;
power=[power;power_1];
end                  % for i=1:n1
