# Supplementary material for: Tests of fit for the power function lognormal distribution
Source: PLoS One. 2024 Feb 22;19(2):e0298309. doi: 10.1371/journal.pone.0298309 (PMC10883551; doi:10.1371/journal.pone.0298309)
Supplement: S1 File — (ZIP) [file pone.0298309.s001.zip › Table 7/Table 7.txt]

% compute the power of test  rplc2 vs gamma(3.5,2.7) 
clear all; clc;
nn=[10 20 40 60 80 100 150 200 400 600 800 1000]';
crva2=[2.534949 2.487906 2.496215 2.505852 2.529683 2.522163 2.544987 2.471705 2.494828 2.483390 2.500206 2.492179]';
crvw2=[0.459140 0.455073 0.459823 0.462410 0.462007 0.467149 0.466888 0.458361 0.457545 0.460363 0.467426 0.461170]';
crvd=[0.408884 0.294413 0.210105 0.172211 0.148995 0.134505 0.110543 0.095249 0.067380 0.055057 0.048173 0.042769]';
% nn=[10 20]';  crva2=[0.896380  0.928809 ]';
n1=length(nn);
m1=100000;                         % replicaiton times
pa2=[];  pw2=[];  pd1=[];

for i=1:n1
a2_1=[];   w2_1=[];   d_1=[];

for j=1:m1
% chosse one of the four distributions
x1 = random('Gamma',3.5,2.7,nn(i),1);
% x1 = random('logn',2.3,0.5,nn(i),1);
% x1 = random('chi2',10,nn(i),1);
% x1 = random('wbl',10,2,nn(i),1);
x1=sort(x1);
alpha=4;   theta=5;   sigma=0.42;
% compute w
as=alpha*sigma;
w=1/(1+sqrt(2*pi())*as*normcdf(as)*exp(0.5*as^2));

% reparameterization
x=w*(x1/theta).^alpha;  x=sort(x); 
n=length(x);

% compute F0(xi);
F0x=zeros(n,1);
for i1=1:n
     if x(i1)<=w;
        F0x(i1)=x(i1);
     else
        fi1=(log(x(i1))-log(w)-as^2)/as;
        F0x(i1)=1-(1-w)/normcdf(as)*(1-normcdf(fi1));
     end
end
% coumpute A2   Anderson-Darling statistic
a21=0;
for i2=1:n
a22=(2*i2-1)*(log(F0x(i2))+log(1-F0x(n-i2+1)));
a21=a21+a22;
end
a2=-n-1/n*a21;

% compute W2 Cramer-von Flises statistic
w21=0;
for i3=1:n
w22=(F0x(i3)-(2*i3-1)/(2*n))^2;
w21=w21+w22;
end
w2=1/(12*n)+w21;

% compute Kolmogorov-Smirnov D
F01=1/n:1/n:1; F01=F01';
F02=0:1/n:(n-1)/n; F02=F02';
d1=max(F01-F0x);
d2=max(F0x-F02);
d=max(d1,d2);

a2_1=[a2_1;a2];          % m1 times a2
w2_1=[w2_1;w2];        % m1 times w2
d_1=[d_1;d];               % m1 times w2

end            % for j=1:m1
pa2_1=sum(a2_1>crva2(i))/m1;  
pw2_1=sum(w2_1>crvw2(i))/m1;
pd_1=sum(d_1>crvd(i))/m1;
pa2=[pa2;pa2_1]; 
pw2=[pw2;pw2_1];
pd1=[pd1;pd_1];
end                  % for i=1:n1

pa2w2d1=[pa2 pw2 pd1];
