# Supplementary material for: Tests of fit for the power function lognormal distribution
Source: PLoS One. 2024 Feb 22;19(2):e0298309. doi: 10.1371/journal.pone.0298309 (PMC10883551; doi:10.1371/journal.pone.0298309)
Supplement: S1 File — (ZIP) [file pone.0298309.s001.zip › Table 8/Table 8.txt]

% survival time
clear all;clc;    
data= load('C:\Users\Administrator\Desktop\plosonecode\Table 8\time.txt');
x=data;      
length(x);           % Total Observations
mean(x);            % Mean
std(x);                 % Standard Deviation
min(x);               % Minimum
max(x);               % Maximum
quantile(x,0.25)  % First Quartile
quantile(x,0.5)    % Median
quantile(x,0.75)   % Third Quartile
skewness(x);        % Skewness
kurtosis(x);           % Kurtosis
