# Supplementary material for: Tests of fit for the power function lognormal distribution
Source: PLoS One. 2024 Feb 22;19(2):e0298309. doi: 10.1371/journal.pone.0298309 (PMC10883551; doi:10.1371/journal.pone.0298309)
Supplement: S1 File — (ZIP) [file pone.0298309.s001.zip › Table 9/Table 9,corr,survivaltime.txt]

clear all;clc;
addpath('C:\Users\Administrator\Desktop\plosonecode\Table 9');      
% parameter
par=[1.0500 34.100 0.5749];
CORR=[];
for ii = 1:1
    data= load('time.txt');
    x=data;      
   n=length(x);
% read the parameters
alpha=par(ii,1); theta=par(ii,2); sigma=par(ii,3);
% compute alpha*sigma
as=alpha*sigma;  
% compute w         
A=1+sqrt(2*pi())*as*normcdf(as)*exp(0.5*as^2);
w=1/A;
% scaled x
x=w*(x/theta).^alpha;
x=sort(x);  y=log(x);
% determin m
m=sum(sum(x<=w));
x1m=x(1:m);  x2n=x(m+1:n);
y1m=y(1:m);  y2n=y(m+1:n);
% p
p=0.5/n:1/n:(n-0.5)/n;
p1=p(1:m)'; p2=p(m+1:n)';
% transformed X1,X2
xx1m=log(p1);
fi1=norminv(1-(1-p2)/(1-w)*normcdf(as));
xx2n=log(w)+as^2+as*fi1;
xx=[xx1m;xx2n];
% compute Numerator ,denominator
corrnum=(xx1m-mean(xx))'*(y1m-mean(y))+(xx2n-mean(xx))'*(y2n-mean(y));
corrden=sqrt((xx1m-mean(xx))'*(xx1m-mean(xx))+(xx2n-mean(xx))'*(xx2n-mean(xx)))*sqrt((y-mean(y))'*(y-mean(y)));
corr=corrnum/corrden;
out=corr;
CORR=[CORR;out];
end             % end
%0.983502799179368
