# Supplementary material for: Tests of fit for the power function lognormal distribution
Source: PLoS One. 2024 Feb 22;19(2):e0298309. doi: 10.1371/journal.pone.0298309 (PMC10883551; doi:10.1371/journal.pone.0298309)
Supplement: S1 File — (ZIP) [file pone.0298309.s001.zip › Table 9/Table 9,mle_survivaltime.txt]

clear all; clc;
% add path
addpath('C:\Users\Administrator\Desktop\plosonecode\Table 9');
% data
data= load('C:\Users\Administrator\Desktop\plosonecode\Table 9\time.txt');
x=data;      
n=length(x);
x1=sort(x);                 
% MLE

mresult1=[];        % save parameters estimates of n-1 interval 
mlog1=[];            % save maximum of LogL OF n-1 intervals 
for m=1:n-1         % loop start
t1=x1(m);
t2=x1(m+1);
% get the function
[mresult,mlog]=findthetaRPLC2(t1,t2,m,x1)
mresult1=[mresult1;mresult];        
mlog1=[mlog1;mlog];              
end                                  
[mmlog,Ind]=max(mlog1);           
% final parameter estimates
mmresult=mresult1(Ind,:)

%%%%
% alpha=1.0500; theta=34.1000; sigma=0.5749; 
% LogL=-579.81; Ind=50; n=121
%%%%
