# Supplementary material for: Tests of fit for the power function lognormal distribution
Source: PLoS One. 2024 Feb 22;19(2):e0298309. doi: 10.1371/journal.pone.0298309 (PMC10883551; doi:10.1371/journal.pone.0298309)
Supplement: S1 File — (ZIP) [file pone.0298309.s001.zip › Table 9/Table 9_corr, Monte Carlo P valuesurvivaltime.txt]

% data	corr
% survival	0.983503
% alpha=1.0500; theta=34.1000; sigma=0.5749; LogL=-579.81; Ind=50; n=121
clear all; clc;
addpath('D:\Program Files\MATLAB\R2015b\mywork0724\composite2\rplc2\randdata');
% compute time used
times1=clock;  
par=[1.0500 34.100 0.5749 121];
nn=1;
ppcor=[];
for i1=1:nn
alpha=par(i1,1); theta=par(i1,2); sigma=par(i1,3); n=par(i1,4);

PCORR=[];
mt=10000;
for i1=1:mt
x = rplc2rand(alpha,theta,sigma,n,1);     % generate random numbers
% compute alpha*sigma
as=alpha*sigma;  
% compute w         
A=1+sqrt(2*pi())*as*normcdf(as)*exp(0.5*as^2);
w=1/A;
% scaled
x=w*(x/theta).^alpha;
x=sort(x);  y=log(x);
% determine m
m=sum(sum(x<=w));
x1m=x(1:m);  x2n=x(m+1:n);
y1m=y(1:m);  y2n=y(m+1:n);
% p
p=0.5/n:1/n:(n-0.5)/n;
p1=p(1:m)'; p2=p(m+1:n)';
% transformed X1,X2
xx1m=log(p1);
fi1=norminv(1-(1-p2)/(1-w)*normcdf(as));
xx2n=log(w)+as^2+as*fi1;
xx=[xx1m;xx2n];

% compute  corr Numerator and denominator
corrnum=(xx1m-mean(xx))'*(y1m-mean(y))+(xx2n-mean(xx))'*(y2n-mean(y));
corrden=sqrt((xx1m-mean(xx))'*(xx1m-mean(xx))+(xx2n-mean(xx))'*(xx2n-mean(xx)))*sqrt((y-mean(y))'*(y-mean(y)));
corr=corrnum/corrden;
PCORR=[PCORR;corr];
end
ppcor=[ppcor PCORR];
end 
% compute time used
times2=clock;  
comtime=etime(times2,times1);
% compute p value
crit=0.983502799179368;                   
pvaluecorr=sum(sum(PCORR<crit))/mt;
%%0.12710
