# Supplementary material for: Tests of fit for the power function lognormal distribution
Source: PLoS One. 2024 Feb 22;19(2):e0298309. doi: 10.1371/journal.pone.0298309 (PMC10883551; doi:10.1371/journal.pone.0298309)
Supplement: S1 File — (ZIP) [file pone.0298309.s001.zip › Table 9/Table9_AD,CVM,KS,Monte Carlo P valuesurvivaltime.txt]

clear all;  clc;
addpath('D:\Program Files\MATLAB\R2015b\mywork0724\composite2\rplc2\stdranddata');        % random generator
addpath('D:\Program Files\MATLAB\R2015b\mywork0724\composite2\rplc2\gof');

% a2=Anderson-Darling statistic，w2=Cramer-von Mises statistic, d=Kolmogorov-Smirnov D 
% compute a2,w2,d
x= load('C:\Users\Administrator\Desktop\plosonecode\Figure 6a\time.txt');
x1=sort(x);
alpha=1.0500; theta=34.1000; sigma=0.5749;
n=length(x);
% fitted CDF
kk=alpha*sigma;           
A=1+sqrt(2*pi())*kk*normcdf(kk)*exp(0.5*kk^2);
r=1/A;
F2sita=normcdf(-kk);
% compute F(x)
F0x=zeros(n,1);
for i=1:n;
   if x1(i)<theta
F0x(i,1)=r*(x1(i)/theta)^alpha;
   else
F0x(i,1)=r+(1-r)/(1-F2sita)*(normcdf((log(x1(i))-log(theta)-alpha*sigma^2)/sigma)-F2sita);
end
end

% A2   Anderson-Darling statistic
a2=0;
for i=1:n
% a2_1=(2*i-1)*(log(F0x(i))+log(F0x(n-i+1)));
a2_1=(2*i-1)*(log(F0x(i))+log(1-F0x(n-i+1)));
a2=a2+a2_1;
end
a2=-n-1/n*a2;


%%W2 Cramer-von Mises statistic
w2=0;
for i=1:n
w2_1=(F0x(i)-(2*i-1)/(2*n))^2;
w2=w2+w2_1;
end
w2=1/(12*n)+w2;

%%%%%Kolmogorov-Smirnov D
F01=1/n:1/n:1; F01=F01';
F02=0:1/n:(n-1)/n; F02=F02';
d1=max(F01-F0x);
d2=max(F0x-F02);
d=max(d1,d2);


% alpha=1.0500; theta=34.1000; sigma=0.5749; LogL=-579.81; Ind=50; n=121
% as=alpha*sigma;
alpha=1.0500; theta=34.1000; sigma=0.5749;
as=alpha*sigma;
w=1/(1+sqrt(2*pi())*as*normcdf(as)*exp(0.5*as^2));
nn=121;
 mt=10000;             % mt replication times
         a2_2=[];   w2_2=[]; d_2=[];               % mt
         for j=1:mt
            out= rplc2gofsw1(w,nn);
            a2_1=out(1); w2_1=out(2); d_1=out(3);
            a2_2=[a2_2;a2_1];  w2_2=[w2_2;w2_1]; d_2=[d_2;d_1];
         end
% compute p value
                   
pvalue_a2=sum(sum(a2_2>a2))/mt;
pvalue_w2=sum(sum(w2_2>w2))/mt;
pvalue_d=sum(sum(d_2>d))/mt;
