# Supplementary material for: Tests of fit for the power function lognormal distribution
Source: PLoS One. 2024 Feb 22;19(2):e0298309. doi: 10.1371/journal.pone.0298309 (PMC10883551; doi:10.1371/journal.pone.0298309)
Supplement: S1 File — (ZIP) [file pone.0298309.s001.zip › Table 9/negLogL_type2RPLCsita.m]

function NLL=negLogL_type2RPLCsita(parms,thetai,data,m)
% loglikelihood negLogL_type2RPLCsita
% alpha��theta, sigma
alphai=parms(1);sigmai=parms(2);
n=length(data);
xm1=data(1:m);
xm2=data(m+1:n);
xm3=log(xm2)-log(thetai)-alphai*sigmai^2;
kk=alphai*sigmai;
A=1+sqrt(2*pi())*kk*normcdf(kk)*exp(0.5*kk^2);
B=1/(kk)*exp(-0.5*kk^2)+sqrt(2*pi())*normcdf(kk);
LogL=-m*log(A)+m*log(alphai)-m*alphai*log(thetai)+(alphai-1)*sum(log(xm1))...
-(n-m)*log(B)-(n-m)*log(sigmai)-sum(log(xm2))-0.5/sigmai^2*sum(xm3.^2);
NLL=-LogL;
end
